# Supplementary material for: Vancomycin Therapeutic Drug Monitoring, Clinical Outcomes and Population Pharmacokinetic Model Evaluation in Neonates
Source: Children (Basel). 2026 May 6;13(5):649. doi: 10.3390/children13050649 (PMC13204513; doi:10.3390/children13050649)
Supplement: Supplementary file 1 [file children-13-00649-s001.zip]

Archive with 1 entries (1 files):
- children-4204145-Supplementary Materials_Apr30_2026.pdf
